# Supplementary material for: Pyodermitis during Nivolumab Treatment for Non-Small Cell Lung Cancer: A Case Report and Review of the Literature
Source: Int J Mol Sci. 2023 Feb 26;24(5):4580. doi: 10.3390/ijms24054580 (PMC10003408; doi:10.3390/ijms24054580)
Supplement: Supplementary file 1 [file ijms-24-04580-s001.zip]

Archive with 1 entries (1 files):
- ijms-2218080-supplementary.pdf
